# Supplementary material for: Role of Neural (N)-Cadherin in Breast Cancer Cell Stemness and Dormancy in the Bone Microenvironment
Source: Cancers (Basel). 2022 Mar 4;14(5):1317. doi: 10.3390/cancers14051317 (PMC8909418; doi:10.3390/cancers14051317)
Supplement: Supplementary file 1 [file cancers-14-01317-s001.zip]

Archive with 1 entries (1 files):
- cancers-1444963-supplementary.pdf
